# Supplementary material for: Metabolic and Bioprocess Engineering of Clostridium tyrobutyricum for Butyl Butyrate Production on Xylose and Shrimp Shell Waste
Source: Foods. 2024 Mar 26;13(7):1009. doi: 10.3390/foods13071009 (PMC11011809; doi:10.3390/foods13071009)
Supplement: Supplementary file 1 [file foods-13-01009-s001.zip]

Archive with 1 entries (1 files):
- foods-2918053-supplementary.pdf
